# Supplementary material for: Maturation-associated changes in Sertoli cells following in vitro culture of frozen-thawed prepubertal mouse testicular tissue
Source: Front Reprod Health. 2026 Apr 23;8:1835316. doi: 10.3389/frph.2026.1835316 (PMC13227114; doi:10.3389/frph.2026.1835316)
Supplement: Supplementary Table S1 — List of PCR primers used in this study. [file Table1.xlsx]

## Sheet: Supplementary Table S1
Gene	Primers sequence	Accession number	Product size (base pair)
Actb	F: CTTCCTCCCTGGAGAAGAGC	NM_007393.5	124
	R: ATGCCACAGGATTCCATACC
Amh	F: CCACCCTGAGCATCGATCA	NM_007445.2	70
	R: GTCATCCGCGTGAAACAGC
Ar	F: AACTCGATCGCATCATTGCA	NM_013476.3	51
	R: TTGAGCAGGATGTGGGATTCT
Cldn3	F: CATCCTGCTGGCCGCCTTCG	NM_009902.4	175
	R: CCTGATGATGGTGTTGGCCGAC
Cyp26b1	F: AACATGGCAAGGAGATGACC	NM_175475.3	107
	R: TTGCATGATCAAGGATGTGC
Fshr	F: GGCCAGGTCAACATACCGCTTG	NM_013523.3	162
	R: TGCCTTGAAATAGACTTGTTGCAAATTG
Gapdh	F: GGCCGCATCTTCTTGTGCAGTG	NM_008084.3	74
	R: GCCAAATCCGTTCACACCGACCTT
	F: CCAATGTGTCCGTCGTGGATCT		149
	R: GTTGAAGTCGCAGGAGACAACC
Gdnf	F: CCCAGTAAAGAGCACACTTCTTTG	NM_010275.3	51
	R: CCGAGACATCAGAGAGGTCAGA
Hsd3b1	F: CAAGTGTGCCAGCCTTCATCT	NM_008293.4	101
	R: TTCATGATTCTGTTCCTCGTGG
Igfbp3	F: CACCCAGTACGGGCTTCAAT	NM_008343	158
	R: CTTCCAGATGTCCGGGTCAC
Inha	F: ATGCACAGGACCTCTGAACC	NM_010564.5	150
	R: GGATGGCCGGAATACATAAG
Inhba	F: GGAGAACGGGTATGTGGAGA	NM_008380.2	220
	R: TGGTCCTGGTTCTGTTAGCC
Inhbb	F: CCTGAGTGAATGCACACCAC	NM_008381.4	158
	R: CGAGTCCAGTTTCGCCTAGT
Insl3	F: TGCTCCTGGCTCTGGGGTCC	NM_013564.7	169
	R: CACTGCAGCAGCTCCCGGTC
Krt18	F: AACTTGGAGAACAGCCTCGG	NM_010664.2	295
	R: TGCCATCCACGATCTTACGG
p27Kip1 (Cdkn1b)	F: AGCGACCTGCTGCAGAAGATTCTT	XM_006505466.1	105
	R: GCGTCTGCTCCACAGTGCCA
Prm1	F: GCCGCTCATACACCATAAGG	NM_013637.4	112
	R: CAAGATGTGGCGAGATGC
Sox9	F: CACAAGAAAGACCACCCCGA	NM_011448.4	209
	R: GGACCCTGAGATTGCCCAGA
Sult1e1	F: GAAGAACAATCCATCCACCAAT	NM_023135.2	114
	R: TCTGGGAAGTGGTTCTTCCA
Trf	F: AAGTGCATCAGCTTCCGTGA	NM_133977.2	253
	R: TTACCACAGCCACAGCGTAG
Wt1	F: GCTCCAGCTCAGTGAAATGGACAGAA	NM_144783.2	161
	R: GGCCACTCCAGATACACGCCG
Zo-1	F: GCACCATGCCTAAAGCTGTC	NM_009386.2	122
	R: ACTCAACACACCACCATTGC
